# Supplementary material for: Duration of frequent or severe respiratory tract infection in adults before diagnosis of IgG subclass deficiency
Source: PLoS One. 2019 May 21;14(5):e0216940. doi: 10.1371/journal.pone.0216940 (PMC6528998; doi:10.1371/journal.pone.0216940)
Supplement: S1 File — (XLSX) [file pone.0216940.s001.xlsx]

## Sheet: All
ID	Age	Male=1	BMI	Autoimmune	Atopy	Other Allergy	Steroids	DM	Duration of infection,y	Age of onset, y (calc)	Neuro	Cardio	Endocrinologist	Primary Care	Other	GYN	Pulmonologist	Gastro	Rheumatologist	ENT	Infec Dis		CD19	CD3	CD8	CD4	CD56/16		IgG	IgG1	IgG2	IgG3	IgG4	IgA	IgM		A1B8	A3B7	A2B44
1	49	1	28.3503	0	0	0	0	0	10	39	0	0	0	0	0	0	0	0	0	1	0		147	1029	176	819	162		1129	517	556	24	7	148	18		1	0	0
2	66	0	20.466	1	0	0	0	0	30	36	0	0	0	0	0	0	0	0	1	0	0		287	1355	407	952	162		622	413	86	27	9	210	62		0	0	0
3	54	0	32.4172	0	0	0	0	0	1	53	0	0	0	0	0	0	1	0	0	0	0		192	606	251	334	85		772	515	208	36	13	59	45		0	0	0
4	57	0	32.4135	1	0	1	1	0	2	55	0	0	0	0	0	0	0	0	1	0	0		198	1431	364	1145	166		686	382	160	48	2	129	114		0	0	0
5	53	1	35.5297	1	0	1	1	0	20	33	0	0	0	0	0	0	1	0	0	0	0		156	1467	738	655	156		700	511	145	29	9	207	175		0	0	0
6	49	0	24.4097	1	0	0	0	0	9	40	0	0	0	1	0	0	0	0	0	0	0		181	1205	402	818	219		558	259	256	45	11	129	197		0	1	0
7	48	0	22.444	0	0	0	1	0	17	31	0	0	0	0	0	0	0	0	0	1	0		228	2006	852	1116	149		732	331	160	11	21	161	74		1	0	0
8	53	0	28.6192	1	1	0	0	0	2	51	0	0	0	0	0	0	0	0	1	0	0		340	1122	320	857	206		1116	643	275	35	1	129	75		0	0	0
9	61	0	26.4312	1	0	0	0	0	1	60	0	0	0	0	0	0	0	0	0	1	0		766	3159	1060	1932	356		995	335	444	40	20	447	134		0	0	0
10	70	0	28.4528	0	0	1	0	0	19	51	0	0	0	0	0	0	1	0	0	0	0		31	236	53	138	132		935	682	143	18	46	272	474		1	0	0
11	28	0	39.9343	1	1	0	1	0	10	18	0	0	0	0	0	0	0	0	0	1	0		324	1893	568	1262	112		899	398	339	31	18	221	124		0	0	0
12	44	0	29.6872	0	0	0	0	1	5	39	0	0	0	0	0	0	0	0	0	1	0		312	2275	1043	1297	65		1213	669	280	32	1	4	511		1	0	0
13	66	0	22.5941	0	1	1	1	0	3	63	0	0	0	0	1	0	0	0	0	0	0		165	613	240	365	194		1138	604	265	32	27	131	76		0	1	0
14	62	0	27.9854	1	0	0	1	0	17	45	0	0	0	0	0	0	0	0	1	0	0		203	868	184	682	126		590	355	160	18	27	117	53		0	0	1
15	44	0	39.6748	0	0	0	0	0	11	33	0	0	0	0	0	0	0	0	1	0	0		414	2421	513	1931	104		495	314	119	28	63	118	48		0	0	1
16	63	0	29.7984	0	0	1	0	1	3	60	0	0	0	1	0	0	0	0	0	0	0		845	1246	619	617	283		757	465	202	31	14	134	94		0	0	0
17	43	0	30.0728	0	1	1	0	0	20	23	0	0	0	0	0	0	0	0	0	1	0		232	2459	980	1514	194		701	333	279	36	15	158	136		0	0	0
18	41	1	21.7057	0	0	0	0	0	7	34	0	0	0	0	0	0	0	0	1	0	0		56	1538	368	1152	132		496	335	69	26	32	156	17		1	0	0
19	32	1	35.3927	1	1	0	0	0	14	18	0	0	0	0	0	0	0	0	1	0	0		290	1982	982	926	53		462	389	198	24	7	153	144		1	0	0
20	49	0	26.7902	1	0	0	0	0	1	48	0	0	0	0	0	0	0	0	1	0	0		171	1179	256	876	94		768	512	206	22	6	61	69		1	0	0
21	42	0	37.6043	1	1	1	1	1	3	39	0	0	0	0	0	0	0	0	1	0	0		459	2362	431	1897	226		668	382	249	35	36	205	110		0	0	0
22	42	0	19.5659	1	0	1	1	0	3	39	0	0	0	0	0	0	0	0	0	1	0		350	1597	565	1003	158		569	249	251	52	0	230	113		0	0	1
23	45	0	24.2658	1	1	0	1	0	5	40	0	0	0	0	0	0	0	0	0	1	0		324	2119	470	1615	305		1045	340	569	66	20	334	53		0	0	0
24	52	0	27.6311	1	0	0	0	0	34	18	0	0	0	0	0	0	0	0	0	1	0		407	1849	414	1442	58		940	564	282	29	24	96	182		0	0	0
25	44	0	27.2743	0	0	1	0	0	5	39	0	0	0	1	0	0	0	0	0	0	0		253	1815	565	1225	112		687	448	168	45	2	131	110		0	0	1
26	43	0	28.717	0	1	0	0	0	6	37	0	0	0	0	0	0	0	0	1	0	0		288	2517	874	1649	257		1047	654	227	37	29	193	159		0	0	0
27	57	0	22.6291	1	0	1	0	0	40	17	0	0	0	0	0	0	0	0	0	1	0		322	891	410	520	70		857	442	337	39	10	345	65		1	0	1
28	51	0	28.2427	0	1	0	0	0	2	49	0	0	0	1	0	0	0	0	0	0	0		455	2285	728	1607	90		567	363	149	36	41	176	103		0	1	0
29	54	0	26.7889	0	0	1	0	0	25	29	0	0	0	1	0	0	0	0	0	0	0		175	1022	259	763	206		1001	581	239	36	5	156	374		0	0	0
30	64	0	27.7585	1	1	1	0	0	9	55	0	0	0	0	0	0	0	0	0	1	0		334	2349	403	1960	209		848	384	328	31	52	165	150		0	1	0
31	53	0	37.9304	1	0	1	0	0	22	31	0	0	0	0	0	0	0	0	0	1	0		218	2134	244	1872	197		509	306	194	26	0	152	136		0	0	0
32	44	0	20.6721	0	1	0	0	0	39	5	0	0	0	0	0	0	0	0	0	1	0		158	1775	603	1115	50		1047	625	319	23	25	144	182		0	0	0
33	57	0	29.8506	0	0	0	0	0	3	54	0	0	0	1	0	0	0	0	0	0	0		464	2963	454	2488	151		654	360	131	46	7	171	87		1	0	0
34	52	0	24.0887	0	1	0	0	0	31	21	0	0	0	0	0	0	0	0	0	1	0		162	803	157	640	110		782	604	199	35	22	118	92		0	0	0
35	33	0	31.2814	0	1	0	0	0	2	31	0	0	0	1	0	0	0	0	0	0	0		296	1581	491	1005	163		872	526	277	20	6	133	174		0	0	0
36	58	0	28.2781	0	0	0	0	0	6	52	0	0	0	0	0	0	1	0	0	0	0		235	1197	342	821	152		586	412	228	51	30	97	100		0	0	1
37	32	0	37.4417	0	1	0	0	0	9	23	0	0	0	0	0	0	0	0	1	0	0		198	1580	356	1254	228		1178	654	401	16	21	317	381		0	0	0
38	68	0	30.8459	0	0	0	0	1	30	38	0	0	0	0	0	0	1	0	0	0	0		64	1434	496	916	207		986	340	31	131	2	14	45		0	0	0
39	53	0	26.7795	0	0	0	0	0	1	52	0	0	0	0	0	0	0	1	0	0	0		217	892	178	714	88		620	399	140	66	10	74	188		0	0	0
40	59	0	39.1368	1	0	1	0	0	5	54	0	0	0	0	0	0	0	1	0	0	0		112	1040	231	842	137		891	487	257	56	0	119	328		0	0	1
41	53	0	29.8638	1	0	0	0	0	3	50	0	0	0	1	0	0	0	0	0	0	0		284	1355	556	830	148		745	471	137	35	5	157	45		0	0	0
42	64	0	44.4758	1	0	0	1	0	2	62	0	0	0	0	0	0	0	0	1	0	0		270	2101	753	1283	154		761	391	326	32	14	209	118		0	0	0
43	40	0	34.5761	0	0	0	0	0	13	27	0	0	0	1	0	0	0	0	0	0	0		1508	1606	507	1018	290		1053	683	419	22	34	325	125		0	0	0
44	46	0	29.0783	1	0	1	0	0	29	17	0	0	1	0	0	0	0	0	0	0	0		138	1208	264	908	128		576	373	114	32	2	76	24		1	0	0
45	22	0	20.0815	0	0	0	0	0	10	12	0	0	0	0	0	0	0	0	0	1	0		187	1498	432	1089	81		945	615	167	28	9	203	198		1	0	0
46	34	0	48.9546	0	1	1	1	0	2	32	0	0	0	1	0	0	0	0	0	0	0		354	2451	717	1716	168		796	416	174	111	10	260	44		0	1	0
47	61	0	21.6258	0	1	0	1	0	1	60	0	0	0	0	0	0	0	0	1	0	0		102	807	290	463	133		1099	560	435	16	58	362	125		0	0	0
48	55	0	28.8882	1	0	0	0	0	1	54	0	0	0	0	0	0	0	0	1	0	0		148	1103	189	912	45		664	453	190	31	12	172	35		0	0	0
49	54	1	32.535	0	0	0	0	0	10	44	0	0	0	1	0	0	0	0	0	0	0		168	1126	205	877	151		955	614	222	40	16	293	23		0	0	1
50	49	0	36.5847	1	0	1	0	1	2	47	0	0	0	0	0	0	0	0	1	0	0		176	1259	288	966	141		883	531	246	16	8	155	119		1	0	0
51	43	0	32.0256	1	0	0	0	0	25	18	0	0	0	0	0	0	0	0	1	0	0		288	993	273	741	119		671	296	337	39	26	61	42		1	0	0
52	67	1	26.7756	0	0	0	0	0	2	65	0	0	0	1	0	0	0	0	0	0	0		138	1467	867	610	97		884	410	328	66	12	212	73		0	0	0
53	31	0	19.419	0	0	0	0	0	2	29	0	0	0	1	0	0	0	0	0	0	0		137	1499	457	1021	140		967	553	243	25	14	263	191		0	0	0
54	58	0	26.6288	1	0	0	0	0	40	18	0	0	0	0	0	0	0	0	1	0	0		334	1511	477	986	407		682	473	86	16	4	73	32		0	0	0
55	52	1	42.7674	0	0	0	0	0	25	27	0	0	0	1	0	0	0	0	0	0	0		98	2042	835	1202	225		608	330	187	51	2	95	23		0	0	0
56	50	0	22.6553	1	0	0	0	0	2	48	0	0	0	1	0	0	0	0	0	0	0		319	1282	418	864	176		1015	387	559	60	2	162	127		0	0	0
57	45	0	19.3664	1	0	0	0	0	7	38	0	0	0	0	0	0	0	0	0	1	0		124	834	130	698	205		448	275	115	46	0	100	56		0	0	0
58	48	0	33.6396	0	1	0	1	0	2	46	0	0	0	0	0	0	1	0	0	0	0		317	1411	374	1037	338		845	281	495	22	22	234	77		0	1	0
59	59	1	27.7191	0	0	0	0	0	5	54	0	0	0	1	0	0	0	0	0	0	0		58	1355	499	844	355		959	705	97	48	11	123	220		0	0	0
60	51	1	20.4961	0	1	0	1	0	2	49	0	0	0	1	0	0	0	0	0	0	0		133	2598	1082	1500	254		551	337	187	50	12	90	147		0	0	0
61	47	0	35.356	0	0	0	0	1	8	39	0	0	0	0	0	0	0	0	1	0	0		184	1227	196	1012	140		706	400	250	68	2	97	123		0	0	0
62	52	0	23.5573	0	0	0	0	0	16	36	0	0	0	0	0	0	0	0	1	0	0		183	643	209	421	66		2115	1460	357	80	0	11	215		1	0	0
63	40	0	20.0683	0	0	1	0	0	1	39	0	0	0	0	0	0	0	0	1	0	0		319	1968	492	1466	103		717	432	269	39	7	147	128		0	0	1
64	40	0	23.1775	0	0	0	0	0	22	18	0	0	0	0	0	0	0	0	1	0	0		979	2792	683	2036	156		743	313	411	26	20	135	101		0	0	0
65	54	0	19.1293	0	0	0	0	0	6	48	0	0	0	0	0	0	0	0	0	1	0		228	1082	354	710	116		713	361	296	45	3	123	94		0	0	0
66	59	1	25.2375	1	0	0	0	0	1	58	0	0	0	0	0	0	0	0	1	0	0		117	1930	1205	886	242		415	210	161	28	27	152	100		0	0	0
67	59	0	37.1189	0	1	0	0	1	20	39	0	0	0	0	0	0	0	0	0	1	0		189	1246	306	910	22		768	443	264	34	9	133	205		1	0	0
68	38	0	23.7747	1	1	1	0	0	20	18	0	0	0	0	0	0	0	0	1	0	0		269	1221	495	707	135		647	273	307	28	14	109	238		0	0	1
69	40	0	22.8603	0	1	0	0	0	22	18	0	0	0	0	0	0	0	0	0	1	0		78	1520	333	1185	77		543	354	130	21	28	178	138		0	0	1
70	24	0	22.6717	0	0	0	0	0	1	23	0	0	0	1	0	0	0	0	0	0	0		277	1528	555	933	32		681	388	258	12	32	150	187		0	0	0
71	54	0	28.4907	1	0	0	0	0	16	38	0	0	0	1	0	0	0	0	0	0	0		278	1998	530	1463	210		676	402	213	54	13	33	45		0	0	1
72	59	0	29.3423	0	0	0	0	0	15	44	0	0	0	0	0	0	0	0	0	1	0		349	2704	1363	1376	154		1207	627	394	26	41	405	242		0	0	0
73	58	0	35.5276	0	1	0	0	0	39	19	0	0	0	0	0	0	0	0	0	1	0		141	1085	231	860	168		991	631	239	20	13	134	182		0	0	0
74	57	0	30.4651	0	0	0	0	0	15	42	0	0	0	1	0	0	0	0	0	0	0		185	1051	237	815	143		649	373	161	42	7	163	68		1	0	0
75	39	0	18.7945	0	0	0	0	0	21	18	0	0	0	0	0	0	0	0	1	0	0		261	875	199	663	146		798	359	361	54	23	199	80		0	0	0
76	43	0	25.6605	1	0	0	0	0	3	40	0	0	0	1	0	0	0	0	0	0	0		214	1391	638	716	75		689	464	162	29	5	74	69		0	0	0
77	45	0	29.6921	0	0	0	0	0	20	25	0	0	0	0	0	0	0	0	0	1	0		278	909	250	645	111		706	380	217	64	11	230	277		1	0	0
78	59	0	24.9743	1	0	0	0	1	8	51	0	0	0	1	0	0	0	0	0	0	0		184	1865	646	1249	140		860	438	375	38	28	238	135		0	0	0
79	59	0	21.4549	1	0	1	0	0	7	52	0	0	1	0	0	0	0	0	0	0	0		92	706	213	454	53		501	316	143	49	8	75	27		0	1	0
80	30	0	31.7067	1	1	1	0	0	1	29	0	0	0	0	0	0	0	0	1	0	0		314	1961	974	881	110		950	557	269	39	31	160	88		0	0	0
81	47	0	23.4089	0	1	1	1	0	21	26	0	0	0	0	0	0	0	0	1	0	0		252	1045	291	727	147		605	409	171	18	38	104	64		0	0	1
82	50	0	23.3802	0	0	0	0	0	27	23	0	0	0	0	0	0	1	0	0	0	0		205	1458	342	1090	99		652	317	299	12	21	114	29		0	1	0
83	58	0	16.2869	0	0	0	0	0	3	55	0	0	0	1	0	0	0	0	0	0	0		376	1307	203	1093	63		701	447	115	15	20	96	93		1	0	0
84	60	0	27.8042	1	0	0	0	0	3	57	0	0	0	0	0	0	0	0	1	0	0		354	1617	345	1251	230		748	449	242	10	3	60	98		1	0	0
85	39	0	25.8599	1	0	0	0	0	17	22	0	0	0	0	0	0	0	0	1	0	0		194	845	191	57	52		559	339	99	29	8	82	58		0	1	0
86	41	0	19.7513	0	0	1	0	0	5	36	0	0	0	0	0	0	0	0	0	1	0		139	1522	334	1159	205		689	342	239	36	32	89	251		0	1	1
87	38	1	20.3156	0	0	0	0	0	4	34	0	0	0	1	0	0	0	0	0	0	0		248	920	233	576	282		759	531	100	45	2	41	10		0	0	1
88	38	0	26.1114	0	0	0	0	0	20	18	0	0	1	0	0	0	0	0	0	0	0		252	1332	414	800	198		729	527	234	42	0	129	77		0	0	0
89	51	1	27.4644	0	1	1	1	0	11	40	0	0	0	0	0	0	0	0	1	0	0		61	794	107	691	239		919	530	276	20	28	164	79		1	0	0
90	67	0	34.7627	0	0	1	1	1	49	18	0	0	0	0	0	0	0	0	0	0	1		132	859	242	614	135		610	392	177	23	8	110	46		0	0	0
91	59	0	33.1117	1	0	1	0	0	41	18	0	0	0	0	0	0	0	0	1	0	0		132	1230	956	275	152		844	472	297	36	37	157	119		0	0	0
92	28	0	51.6437	0	1	1	1	0	16	12	0	0	0	1	0	0	0	0	0	0	0		644	2452	680	1736	188		934	354	541	19	18	192	82		0	0	1
93	50	0	24.7814	0	0	1	0	0	3	47	0	0	0	0	0	0	0	0	0	1	0		228	1539	443	1091	103		944	528	294	19	26	161	516		0	0	0
94	58	1	29.5629	0	0	0	0	0	50	8	0	0	0	1	0	0	0	0	0	0	0		195	1244	314	878	59		907	514	185	40	24	64	90		1	0	1
95	47	1	29.5757	1	0	0	0	0	1	46	0	0	0	0	0	0	0	0	1	0	0		252	1154	336	777	240		460	314	100	43	0	121	20		0	0	1
96	41	0	31.321	1	0	0	0	0	22	19	0	0	0	0	0	0	0	0	1	0	0		223	1338	838	468	134		1023	563	352	30	15	64	80		0	0	1
97	54	0	30.0354	0	0	0	0	0	36	18	0	0	0	0	0	0	0	0	0	1	0		136	1194	136	1080	259		557	290	124	22	2	82	118		1	0	1
98	43	0	32.7815	1	0	0	0	0	2	41	0	0	0	0	0	0	0	0	0	1	0		190	1517	522	986	68		684	464	145	32	9	105	195		0	1	0
99	41	0	28.5021	0	1	1	1	0	23	18	0	0	0	0	0	0	0	0	0	1	0		218	1860	470	1392	322		1358	717	491	36	59	271	76		0	0	0
100	44	0	28.871	0	0	1	0	1	6	38	0	0	0	1	0	0	0	0	0	0	0		348	2025	365	1555	123		454	258	182	36	25	149	169		0	0	1
101	40	0	27.9854	0	1	0	1	0	7	33	0	0	0	0	0	0	0	0	0	1	0		297	1863	649	1261	176		1365	768	496	22	47	253	175		0	0	0
102	45	0	27.2743	0	0	0	0	0	1	44	0	0	0	1	0	0	0	0	0	0	0		161	1221	333	866	50		682	388	164	59	13	61	44		0	0	1
103	51	0	28.4754	1	0	0	1	0	2	49	0	0	0	1	0	0	0	0	0	0	0		241	1463	469	1024	150		808	520	145	18	9	188	117		0	0	0
104	72	1	27.6124	0	1	0	1	0	5	67	0	0	0	0	0	0	0	0	0	1	0		431	1245	508	777	486		595	300	230	42	52	219	28		1	0	0
105	19	1	28.6136	1	0	0	0	0	1	18	0	0	0	1	0	0	0	0	0	0	0		432	2459	980	1353	376		572	293	161	49	12	187	44		0	0	0
106	33	0	21.8927	0	0	0	0	0	4	29	0	0	0	0	0	0	0	0	0	1	0		282	1203	379	717	171		1092	494	444	28	85	428	95		0	0	1
107	44	0	33.2849	0	0	0	0	0	6	38	0	0	0	0	0	0	0	0	1	0	0		356	2007	512	1474	179		823	497	195	12	15	58	65		0	0	1
108	48	0	21.763	1	0	0	0	0	10	38	0	0	0	0	0	0	0	0	1	0	0		140	1092	434	574	154		886	375	409	67	21	183	33		0	0	0
109	36	1	26.2549	0	0	0	0	0	1	35	0	0	0	0	0	0	1	0	0	0	0		146	1241	448	691	107		940	596	337	21	1	107	109		0	0	0
110	52	0	22.7555	0	1	0	0	0	43	9	0	0	0	0	0	0	0	0	0	1	0		244	1343	572	690	117		743	452	305	31	16	227	195		0	1	0
111	53	0	35.6076	1	0	1	1	0	35	18	0	0	0	0	0	0	0	0	1	0	0		110	735	265	484	251		669	357	210	13	1	173	27		0	1	0
112	68	0	29.2612	0	0	0	1	0	2	66	0	0	0	0	0	0	0	0	0	1	0		98	823	168	652	132		1191	883	391	36	117	228	218		0	0	1
113	38	0	39.6467	0	0	0	0	0	13	25	0	0	0	0	0	0	0	0	0	1	0		406	2349	493	1798	145		1210	847	378	26	27	238	253		0	0	0
114	48	0	31.7517	1	0	0	0	0	5	43	0	0	0	0	0	0	0	0	1	0	0		133	954	761	157	181		730	479	146	60	0	138	96		0	0	0
115	37	0	21.2822	0	0	0	0	0	2	35	0	0	0	0	0	0	0	0	1	0	0		257	1925	740	1090	245		1131	673	469	37	7	194	58		0	0	1
116	45	1	36.3359	1	0	1	0	0	10	35	0	0	0	0	0	0	0	0	1	0	0		285	2340	426	1899	243		743	452	158	28	2	71	71		0	0	0
117	33	0	38.5714	0	1	0	0	0	8	25	0	0	0	0	0	0	0	0	0	1	0		356	1674	489	1097	188		880	485	335	22	91	172	166		0	1	0
118	40	1	27.974	0	0	0	0	0	2	38	0	0	0	0	0	0	0	0	0	1	0		213	1433	410	893	369		937	381	485	38	17	208	45		1	0	0
119	39	1	26.1355	0	0	1	1	0	8	31	0	0	0	1	0	0	0	0	0	0	0		228	1622	512	1078	120		755	409	139	21	94	251	48		0	0	0
120	59	0	23.0432	1	0	0	0	0	5	54	0	0	0	0	0	0	0	0	0	1	0		56	1077	213	826	62		752	455	216	32	6	134	73		0	0	0
121	41	1	23.7317	0	1	0	0	0	21	20	0	0	0	0	0	0	0	0	0	1	0		78	1395	744	674	115		983	463	471	24	13	128	88		0	0	0
122	19	0	23.2947	0	1	0	0	0	1	18	0	0	0	1	0	0	0	0	0	0	0		212	1454	536	862	106		1123	769	214	40	55	115	58		0	0	0
123	54	0	28.2864	1	0	0	0	0	34	20	0	0	0	1	0	0	0	0	0	0	0		291	2547	452	2040	192		928	611	45	57	23	264	200		0	0	0
124	56	0	68.5809	1	1	1	1	1	38	18	0	0	0	0	0	0	0	0	0	1	0		176	955	295	682	266		700	365	246	12	1	138	138		0	0	0
125	62	0	25.9569	1	0	0	0	0	44	18	0	0	0	0	0	0	0	0	0	1	0		126	1384	311	1062	263		627	356	186	7	9	77	91		0	0	0
126	59	1	28.478	1	0	0	1	0	15	44	0	0	0	1	0	0	0	0	0	0	0		230	929	515	425	36		661	332	182	20	4	141	171		0	0	0
127	49	0	33.2846	1	1	0	1	1	3	46	0	0	0	0	0	0	0	0	0	1	0		2	467	276	198	113		383	242	83	22	26	71	79		0	0	0
128	30	1	32.8618	0	0	0	0	0	12	18	0	0	0	1	0	0	0	0	0	0	0		205	2054	1141	887	296		941	590	155	40	55	188	68		0	0	0
129	53	0	40.0527	1	0	0	0	0	2	51	0	0	0	0	0	0	0	0	0	1	0		137	1106	245	865	81		697	406	220	52	45	193	125		0	0	0
130	57	0	39.3035	0	0	0	0	0	2	55	0	0	0	1	0	0	0	0	0	0	0		342	957	485	504	258		894	384	272	138	4	53	97		0	0	0
131	44	0	33.5684	1	0	0	1	0	1	43	0	0	0	0	0	0	0	0	0	1	0		146	1563	345	1202	19		1001	597	221	22	78	154	148		0	0	0
132	53	0	33.9829	0	0	0	0	0	1.5	51.5	0	0	0	0	0	0	0	0	0	1	0		488	896	152	729	195		816	410	368	37	52	129	18		0	0	0
133	44	0	33.5243	0	0	0	0	0	15	29	0	0	0	0	0	0	1	0	0	0	0		251	1209	361	816	112		1344	434	702	33	145	185	170		0	0	0
134	25	0	23.804	0	0	0	0	0	5	20	0	0	1	0	0	0	0	0	0	0	0		272	1204	295	904	311		797	377	333	40	47	180	37		1	0	0
135	51	0	27.7724	1	1	0	0	0	10	41	0	0	0	0	0	0	0	0	1	0	0		207	1799	244	1564	299		692	353	243	36	2	216	80		1	0	0
136	30	0	28.834	0	1	0	0	0	10	20	0	0	0	0	0	0	0	0	1	0	0		501	2286	651	1590	177		1207	748	229	30	6	273	91		1	0	0
137	51	0	29.2612	1	0	0	0	0	1	50	0	0	0	0	0	0	0	0	1	0	0		222	1556	524	1064	122		548	296	125	26	5	76	82		0	1	0
138	45	0	38.6864	1	0	1	0	0		45	0	0	0	0	0	0	0	0	0	1	0		143	1009	211	764	144		614	342	249	20	45	147	28		0	0	0
139	49	0	30.7822	1	0	0	0	0	2	47	0	0	0	0	0	0	0	0	1	0	0		287	1268	360	885	95		836	591	80	31	1	74	26		1	0	0
140	59	1	30.9894	1	0	0	0	1	1	58	0	1	0	0	0	0	0	0	0	0	0		2340	240	460	166	295		509	320	198	114	0	110	17		1	0	0
141	46	0	25.0422	1	1	1	1	0	28	18	0	0	0	0	0	0	0	0	1	0	0		204	1522	498	1052	212		763	459	190	22	3	298	153		0	0	0
142	49	1	28.8862	0	0	0	0	1	2	47	0	0	0	1	0	0	0	0	0	0	0		367	1602	237	1295	100		594	317	214	43	1	132	210		0	0	0
143	43	0	24.3234	1	0	1	0	0	3	40	0	0	0	0	0	0	0	0	0	1	0		351	2192	853	1450	111		1088	596	277	39	86	173	58		0	0	0
144	43	0	25.1514	0	0	0	0	0	25	18	0	0	0	1	0	0	0	0	0	0	0		268	1205	240	972	182		521	323	83	34	10	73	22		0	0	0
145	49	0	32.2798	0	0	1	0	0	15	34	0	0	0	1	0	0	0	0	0	0	0		6	939	234	643	4		698	288	337	29	8	251	69		1	0	0
146	34	0	24.6891	0	0	0	0	0	29	5	0	0	0	0	0	0	0	0	1	0	0		292	1370	279	990	108		997	560	274	40	17	133	83		0	1	0
147	46	1	26.1497	0	0	0	0	0	1	45	0	0	0	0	0	0	1	0	0	0	0		122	1269	458	776	105		439	339	115	26	14	75	49		0	0	0
148	60	0	26.7455	1	0	0	0	0	10	50	0	0	0	0	0	0	0	0	0	1	0		42	926	276	656	218		592	283	174	27	2	76	na		0	0	1
149	41	0	38.0082	1	0	0	0	0	23	18	0	0	0	0	0	0	0	0	0	1	0		230	1858	409	1426	209		833	348	399	106	25	225	234		0	0	0
150	41	0	24.5308	0	0	0	0	0	12	29	0	0	0	1	0	0	0	0	0	0	0		252	1446	372	1024	286		696	464	229	40	14	123	118		0	0	1
151	59	0	30.0728	1	1	1	1	1	41	18	0	0	0	0	0	0	0	0	1	0	0		68	1033	241	804	102		536	330	127	59	3	100	61		1	0	0
152	37	0	22.4327	1	1	0	1	0	2	35	0	0	0	0	0	0	0	0	1	0	0		570	2339	646	1670	285		678	345	309	37	29	213	133		0	0	0
153	51	0	35.4412	0	0	1	0	0	1	50	0	0	0	0	0	0	1	0	0	0	0		628	1684	432	962	146		579	387	273	40	13	216	79		1	0	1
154	41	0	24.9328	0	0	1	0	0	5	36	0	0	0	1	0	0	0	0	0	0	0		170	872	271	571	146		904	496	283	33	32	111	237		0	0	1
155	55	0	22.5009	0	0	0	0	0	2	53	0	0	0	0	0	0	1	0	0	0	0		158	1089	324	771	233		906	415	596	78	34	94	279		0	0	0
156	29	0	19.7375	1	0	0	0	0	10	19	0	0	0	0	0	0	0	0	1	0	0		158	1307	355	893	187		755	326	357	29	22	53	84		0	0	0
157	42	1	33.0512	0	0	0	0	0	10	32	0	0	0	0	0	0	0	0	1	0	0		180	1378	406	919	160		783	416	267	71	5	178	29		0	0	0
158	19	0	22.1404	1	0	0	0	0	1	18	0	0	0	1	0	0	0	0	0	0	0		162	1647	718	758	86		660	375	142	51	4	94	74		0	0	1
159	54	0	24.293	0	0	0	0	0	2	52	0	0	0	1	0	0	0	0	0	0	0		271	1773	550	1081	223		973	396	507	71	33	439	66		0	0	1
160	55	0	38.7886	0	0	0	0	1	10	45	0	0	0	1	0	0	0	0	0	0	0		431	1502	344	1044	78		632	331	263	16	10	202	37		0	0	0
161	58	0	38.49	1	0	1	0	0	3	55	0	0	0	0	1	0	0	0	0	0	0		473	1325	258	1063	284		1010	510	433	21	7	301	137		0	0	1
162	50	0	30.8193	0	0	1	1	0	15	35	0	0	0	0	0	0	0	0	0	1	0		361	2004	538	1427	140		772	95	689	71	47	278	156		0	0	0
163	75	0	25.125	0	0	0	0	0	1	74	0	0	0	1	0	0	0	0	0	0	0		378	2226	717	1491	357		579	238	229	63	24	95	80		0	0	0
164	61	0	32.8871	1	1	0	0	0	3	58	0	0	0	0	0	0	0	0	0	1	0		179	3171	1712	1490	523		1468	743	473	27	7	267	125		0	0	0
165	54	0	33.9437	0	0	1	0	0	1	53	0	0	0	1	0	0	0	0	0	0	0		91	682	149	539	134		493	284	137	20	17	120	28		0	1	0
166	70	0	21.2547	0	0	0	0	0	66	4	0	0	0	0	0	0	1	0	0	0	0		145	1337	292	1022	8		852	611	241	32	33	202	110		0	0	0
167	46	0	23.9606	1	0	0	0	0	10	36	0	0	0	0	0	0	0	0	1	0	0		261	1417	310	1116	106		620	289	344	68	1	117	53		0	1	0
168	54	0	25.573	0	0	1	0	0	20	34	0	0	0	0	0	0	0	0	0	1	0		283	1738	644	1067	143		719	396	179	34	10	143	104		0	0	1
169	27	0	20.2153	0	0	1	1	0	10	17	0	0	0	0	0	0	0	0	0	1	0		5	474	316	108	15		556	367	69	45	0	176	21		0	0	0
170	72	0	20.9005	1	1	1	1	0	1	71	0	0	0	1	0	0	0	0	0	0	0		205	1161	430	769	401		670	417	189	103	10	130	43		0	1	0
171	75	1	34.6635	0	0	0	0	0	3	72	0	0	0	0	0	0	0	0	1	0	0		152	996	293	642	341		434	271	123	33	12	76	30		0	0	0
172	58	1	19.7513	0	0	0	0	0	1	57	0	0	0	1	0	0	0	0	0	0	0		160	657	288	371	98		683	374	191	43	3	99	408		0	0	1
173	49	0	37.4286	0	1	1	0	0	6	43	0	0	0	0	0	0	0	0	0	1	0		377	1688	407	1269	186		1012	365	644	40	9	245	70		0	0	0
174	64	1	30.919	0	0	0	0	1	46	18	0	0	0	0	0	0	0	0	0	1	0		342	1526	580	930	82		671	293	401	61	2	256	72		0	0	0
175	55	0	27.5971	0	0	0	0	1	9	46	0	0	0	1	0	0	0	0	0	0	0		244	1472	280	1164	248		956	402	372	34	13	130	101		0	0	0
176	54	0	18.2439	0	1	0	0	0	1	53	0	0	0	0	0	0	1	0	0	0	0		186	788	305	484	209		720	382	142	87	2	80	71		1	0	0
177	54	0	36.133	1	0	0	0	0	2	52	0	0	0	0	0	0	0	0	1	0	0		186	2425	608	1817	89		634	374	142	48	8	71	81		0	0	1
178	64	0	23.9116	0	0	0	0	0	1	63	0	0	0	1	0	0	0	0	0	0	0		67	735	356	390	95		510	278	213	75	7	130	123		0	1	1
179	64	0	23.026	0	0	0	0	0	40	24	0	0	0	1	0	0	0	0	0	0	0		237	1135	542	685	141		650	361	302	64	7	189	107		0	0	0
180	71	0	24.0283	1	1	0	0	0	7	64	0	0	0	1	0	0	0	0	0	0	0		168	2006	1046	917	230		615	342	125	85	7	128	52		0	0	1
181	52	0	21.7972	1	0	0	0	0	30	22	0	0	0	0	0	0	0	0	0	1	0		193	1385	491	761	78		736	469	322	36	2	128	152		0	0	0
182	71	0	32.7677	1	0	0	0	0	1	70	0	0	0	1	0	0	0	0	0	0	0		435	1200	476	746	5		746	387	299	65	37	117	171		1	0	0
183	68	0	28.1261	1	0	0	0	0	10	58	0	0	0	1	0	0	0	0	0	0	0		251	1029	225	797	252		685	437	187	24	43	234	152		1	0	0
184	26	0	18.3778	0	0	0	0	0	1	25	0	0	0	0	0	0	0	0	0	1	0		213	845	254	503	200		746	446	234	26	43	34	31		0	0	0
185	71	0	21.8711	0	1	0	1	0	3	68	0	0	0	0	0	0	1	0	0	0	0		350	1875	373	1527	83		669	376	185	34	79	198	201		0	0	0
186	48	1	33.9034	0	1	0	0	0	15	33	0	0	0	1	0	0	0	0	0	0	0		263	1634	431	1191	275		722	352	375	75	7	202	35		1	0	0
187	24	1	18.6049	0	1	1	0	0	6	18	0	0	1	0	0	0	0	0	0	0	0		90	621	207	396	133		657	342	189	23	38	89	131		1	0	0
188	45	1	36.4879	0	1	1	1	1	1	44	0	0	0	0	0	0	0	0	1	0	0		166	1274	451	787	104		550	256	333	33	22	102	103		0	0	1
189	53	0	38.5248	1	0	1	0	0	5	48	0	0	0	0	0	0	0	0	1	0	0		198	1099	378	771	294		1001	591	224	28	15	117	89		0	0	0
190	48	0	31.5047	0	0	0	0	0	10	38	0	0	0	1	0	0	0	0	0	0	0		188	1928	430	1505	345		724	296	364	62	31	256	55		0	0	0
191	70	0	21.3972	1	0	0	0	0	52	18	0	0	0	0	0	0	0	0	1	0	0		100	773	158	623	295		618	379	108	17	29	71	10		0	0	0
192	42	1	23.6724	0	0	0	0	0	2	40	0	0	0	0	0	0	0	0	0	1	0		254	813	244	553	127		511	331	165	20	15	76	146		0	0	1
193	57	0	23.7938	1	1	0	0	0	1	56	0	0	0	0	0	0	0	0	1	0	0		452	1911	455	1393	210		1093	728	343	27	18	555	100		0	0	1
194	34	0	28.7058	1	1	0	0	0	16	18	0	0	0	0	0	0	0	0	0	1	0		525	2214	720	1407	255		711	412	116	27	22	85	83		1	0	0
195	59	0	29.6951	1	0	0	0	0	40	19	0	0	0	0	0	0	0	0	0	1	0		194	1397	386	1000	17		712	378	226	71	31	160	232		0	0	0
196	58	0	23.8692	1	0	1	1	0	2	56	0	0	0	0	0	0	0	0	1	0	0		115	1194	455	720	59		897	520	288	30	32	299	43		0	0	0
197	79	1	23.9606	0	0	0	0	0	5	74	0	0	0	0	0	0	1	0	0	0	0		210	2304	910	1299	285		483	273	227	53	12	116	35		1	0	0
198	32	1	34.5761	1	0	1	0	0	14	18	0	0	0	0	0	0	0	0	1	0	0		175	1501	543	971	179		959	494	200	30	18	166	209		1	0	1
199	34	0	21.0776	0	0	1	0	0	5	29	0	0	0	0	0	0	1	0	0	0	0		222	1773	546	1206	180		625	347	310	27	11	211	183		0	0	1
200	74	0	27.4324	1	0	1	0	0	6	68	0	0	0	0	0	0	1	0	0	0	0		244	1489	649	798	294		890	597	171	16	8	255	49		1	0	0
201	63	0	23.8239	1	1	0	1	0	2	61	0	0	0	0	0	0	0	0	0	1	0		224	1329	340	942	25		702	394	166	30	2	295	70		1	0	0
202	55	0	37.55	0	0	0	0	0	1	54	0	0	0	1	0	0	0	0	0	0	0		192	1855	283	1553	322		2156	291	1650	11	11	137	153		0	0	0
203	60	0	22.1404	1	0	0	0	0	1	59	0	0	0	0	0	0	0	0	0	1	0		421	2149	887	1235	154		1114	388	724	118	9	95	173		0	0	0
204	75	0	25.9693	0	0	0	0	0	5	70	0	0	0	1	0	0	0	0	0	0	0		86	1594	631	1022	182		659	346	243	28	5	195	111		0	0	1
205	66	0	34.3618	1	0	0	0	0	7	59	0	0	0	0	0	0	0	0	0	1	0		14	357	336	324	105		900	676	88	15	19	43	29		0	0	0
206	51	0	36.9075	0	0	0	1	0	2	49	0	0	0	0	0	0	0	0	1	0	0		279	1182	378	779	177		509	256	178	40	1	82	107		0	1	0
207	40	0	24.9586	0	0	0	0	0	9	31	0	0	0	0	0	0	1	0	0	0	0		60	1479	481	884	141		735	408	280	52	45	46	310		1	0	0
208	54	0	28.0323	1	0	0	0	0	2	52	0	0	0	1	0	0	0	0	0	0	0		232	1202	272	922	98		894	413	453	57	64	343	46		0	1	0
209	41	1	27.2493	0	0	0	0	0	25	16	0	0	0	1	0	0	0	0	0	0	0		221	1406	461	932	146		343	205	45	30	5	96	21		0	0	0
210	64	0	27.9758	1	0	0	0	0	39	25	0	0	0	1	0	0	0	0	0	0	0		313	2080	853	1225	295		807	369	392	51	10	124	81		0	0	1
211	60	0	36.3516	0	0	0	0	1	4	56	0	0	0	1	0	0	0	0	0	0	0		436	2594	904	1700	307		731	339	357	51	8	489	222		0	0	0
212	37	0	36.652	1	0	0	0	0	19	18	0	0	0	1	0	0	0	0	0	0	0		149	2644	1035	1606	270		673	319	203	42	5	57	25		1	0	0
213	72	0	21.7407	0	1	1	0	0	6	66	0	0	0	0	0	0	1	0	0	0	0		64	1466	506	934	70		772	418	228	76	2	153	162		0	0	0
214	47	0	23.6474	0	1	1	1	0	1	46	0	0	0	1	0	0	0	0	0	0	0		146	842	234	583	183		682	383	368	36	3	137	195		1	0	0
215	58	0	24.293	0	0	1	0	0	5	53	0	0	0	1	0	0	0	0	0	0	0		252	1323	416	896	216		635	357	230	15	47	89	139		0	1	0
216	46	0	19.6892	0	0	0	0	0	2	44	0	0	0	0	0	0	0	0	0	1	0		133	867	268	577	163		906	469	339	16	22	212	125		0	0	0
217	30	0	25.0581	1	0	0	0	0	12	18	0	0	1	0	0	0	0	0	0	0	0		539	1524	415	1058	99		1056	656	437	39	61	270	208		0	1	0
218	73	0	35.1982	1	1	0	0	0	10	63	0	0	0	0	0	0	0	0	0	1	0		266	1535	323	1140	103		652	417	191	39	25	199	190		1	0	0
219	55	0	22.7077	0	0	0	0	0	1	54	0	0	0	0	0	0	0	0	1	0	0		46	394	146	253	210		1151	834	169	36	41	537	34		0	0	0
220	37	1	45.6418	0	0	0	0	1	3	34	0	0	0	1	0	0	0	0	0	0	0		122	1110	196	840	70		403	262	80	11	14	71	20		0	0	0
221	39	0	36.9387	0	0	1	1	0	5	34	0	0	0	0	0	0	0	0	0	1	0		229	1261	370	865	156		873	512	351	39	17	353	273		0	0	0
222	54	0	31.7932	1	0	0	1	0	3	51	0	0	0	0	0	0	0	0	1	0	0		339	920	179	737	192		640	376	171	51	6	172	49		1	0	0
223	34	1	26.7797	0	0	1	0	0	16	18	0	0	0	0	0	0	0	0	0	1	0		239	1331	566	693	146		494	210	232	16	18	168	89		0	0	0
224	27	0	21.609	1	0	0	0	0	3	24	0	0	0	0	0	1	0	0	0	0	0		199	1005	447	534	91		1150	647	344	34	6	499	115		0	0	0
225	42	0	23.7344	1	0	0	0	0	3	39	0	0	0	0	0	0	0	0	1	0	0		261	1438	337	1105	85		880	469	263	8	33	121	43		1	0	0
226	39	0	44.5427	0	1	0	1	0	9	30	0	0	0	1	0	0	0	0	0	0	0		304	1803	398	1394	198		647	343	195	56	56	120	184		1	0	0
227	51	0	35.6664	0	1	1	1	0	29	22	0	0	0	1	0	0	0	0	0	0	0		150	1751	387	1364	266		795	385	243	32	15	303	52		0	0	0
228	40	1	28.4301	0	1	1	1	0	22	18	0	0	0	0	0	0	0	0	0	1	0		228	1479	649	817	46		740	332	475	38	18	261	136		0	0	0
229	39	1	20.2058	0	0	0	0	0	7	32	0	0	0	1	0	0	0	0	0	0	0		141	1198	520	669	253		802	586	181	12	60	212	86		1	0	0
230	42	0	21.7972	0	0	1	0	0	1	41	0	0	0	0	0	0	0	0	1	0	0		288	1661	727	939	124		651	418	161	75	2	167	44		0	0	0
231	53	0	20.3691	0	1	0	0	0	35	18	0	0	0	1	0	0	0	0	0	0	0		106	478	202	284	198		680	330	328	18	11	134	97		0	0	0
232	69	1	19.5278	0	0	1	0	0	12	57	0	0	0	0	0	0	1	0	0	0	0		693	1287	393	754	173		728	313	371	25	139	136	133		0	0	1
233	71	0	28.3468	1	1	0	0	0	10	61	0	0	0	0	0	0	0	0	0	0	1		626	1166	180	998	200		671	447	107	18	17	116	43		0	0	1
234	61	1	36.7669	1	0	0	0	0	10	51	0	0	0	0	0	0	1	0	0	0	0		202	1099	166	939	250		621	329	261	74	20	235	32		0	0	0
235	53	0	31.2814	0	0	0	0	0	19	34	0	0	0	0	0	0	0	0	1	0	0		355	1913	550	1330	110		688	347	354	40	13	230	183		0	1	0
236	42	0	22.0813	1	0	0	0	0	6	36	0	0	0	0	0	0	0	0	1	0	0		127	851	318	542	113		669	327	263	47	8	162	89		0	0	0
237	54	0	30.5503	1	1	1	1	0	3	51	0	0	0	0	0	0	0	0	1	0	0		79	1015	268	729	186		653	376	171	14	25	134	170		1	0	1
238	60	0	24.6293	1	0	1	0	0	4	56	0	0	0	0	0	0	0	0	0	1	0		78	1150	320	781	131		914	436	408	17	10	435	74		0	0	0
239	56	1	26.037	0	0	0	1	0	5	51	0	0	0	0	0	0	0	0	0	1	0		115	1089	183	881	42		683	412	251	24	34	90	45		0	0	1
240	77	0	20.782	1	0	0	0	0	1	76	0	0	0	1	0	0	0	0	0	0	0		62	711	76	640	117		506	298	87	11	5	127	66		0	0	0
241	54	1	27.9765	0	0	1	0	0	10	44	0	0	0	0	0	0	0	0	0	1	0		154	1111	350	688	50		709	361	262	23	1	140	62		0	0	1
242	38	1	26.8507	0	0	0	0	0	4	34	0	0	0	0	0	0	1	0	0	0	0		210	1063	312	714	98		769	532	235	20	68	23	28		0	0	1
243	67	0	29.9503	0	1	0	1	0	9	58	0	0	0	0	0	0	1	0	0	0	0		20	1176	248	918	54		1029	410	642	37	3	234	130		0	0	0
244	58	0	40.2475	0	1	1	0	0	4	54	0	0	0	0	0	0	1	0	0	0	0		464	2582	890	1680	218		743	469	176	23	1	96	105		1	0	0
245	48	0	50.6311	0	0	0	0	1	30	18	0	0	0	1	0	0	0	0	0	0	0		236	3163	843	2271	251		791	603	109	11	8	148	34		1	0	0
246	52	0	35.9559	0	1	0	1	0	1	51	0	0	0	1	0	0	0	0	0	0	0		357	1743	545	1191	163		662	323	201	17	7	148	55		0	0	0
247	54	1	32.0418	0	0	0	0	0	3	51	0	0	0	0	0	0	0	0	0	1	0		171	1095	400	675	130		856	436	345	32	26	100	37		0	0	0
248	48	0	47.0619	0	0	1	0	1	30	18	0	0	1	0	0	0	0	0	0	0	0		343	1706	518	1166	218		790	301	314	46	23	74	39		0	0	0
249	41	0	22.4946	0	0	0	0	0	28	13	0	0	0	0	0	0	0	0	0	1	0		123	421	140	266	74		1056	620	339	40	24	188	115		0	1	0
250	66	0	40.0297	0	0	0	0	1	1	65	0	0	0	0	0	0	0	0	1	0	0		98	1031	227	779	17		642	468	60	48	1	267	68		1	1	0
251	62	0	20.7988	1	0	0	0	0	5	57	0	0	0	0	0	0	0	0	1	0	0		86	763	170	598	125		724	386	240	36	23	90	4		1	0	0
252	53	0	28.871	1	0	0	0	0	35	18	0	0	0	0	0	0	0	0	0	1	0		180	1534	320	1172	146		829	405	338	64	3	88	96		1	0	0
253	64	0	23.0783	1	1	1	0	0	2	62	0	0	0	1	0	0	0	0	0	0	0		162	878	364	529	151		688	370	146	19	9	147	143		1	0	1
254	61	0	30.3585	1	0	1	0	0	38	23	0	0	0	0	0	0	0	0	1	0	0		156	1426	252	1166	122		1005	531	305	37	24	506	50		0	0	0
255	28	0	24.8865	0	0	0	0	0	10	18	0	0	0	0	0	0	0	1	0	0	0		100	1144	491	559	34		1363	810	471	23	52	49	102		0	0	0
256	70	1	30.7129	0	1	0	0	0	20	50	0	0	0	1	0	0	0	0	0	0	0		76	2640	641	2058	17		730	410	300	176	46	181	150		0	0	0
257	56	0	27.5179	0	0	0	0	0	2	54	0	0	0	0	0	0	0	0	0	1	0		209	1472	671	801	79		7911	380	193	75	12	213	157		1	0	0
258	51	0	37.937	0	1	0	0	0	12	39	0	0	0	0	0	0	0	0	0	1	0		383	1954	669	1271	283		1263	669	533	36	33	248	179		0	0	1
259	28	1	31.1579	0	0	0	0	0	10	18	0	0	0	0	0	0	0	0	0	1	0		262	1476	456	874	98		621	323	282	51	5	118	16		0	0	1
260	37	0	25.7767	0	0	1	0	0	19	18	0	0	0	0	0	0	0	0	0	1	0		46	1718	547	1071	46		941	544	226	29	18	149	211		0	0	1
261	54	0	37.1189	0	0	0	0	1	3	51	1	0	0	0	0	0	0	0	0	0	0		163	935	231	685	179		585	305	222	45	1	205	17		0	1	0
262	56	0	26.5578	0	0	0	0	0	38	18	0	0	0	1	0	0	0	0	0	0	0		259	3112	879	2188	112		401	244	101	31	31	215	114		0	1	0
263	36	0	27.6152	0	0	1	0	0	7	29	0	0	0	0	0	0	0	0	0	1	0		216	1753	518	1213	58		874	414	408	34	13	106	110		0	0	0
264	49	0	47.5459	0	0	1	0	0	1	48	0	0	0	1	0	0	0	0	0	0	0		134	1806	48	1325	134		685	282	392	55	2	84	50		1	0	0
265	52	0	20.8285	0	1	0	0	1	1	51	0	0	0	1	0	0	0	0	0	0	0		85	652	238	406	164		487	237	215	34	8	113	107		0	0	1
266	42	0	25.3377	0	0	0	0	0	2	40	0	0	0	0	0	0	1	0	0	0	0		189	1458	396	1026	36		980	346	594	41	17	208	77		0	0	0
267	53	0	40.3466	0	0	0	0	1	3	50	0	0	0	0	0	0	0	0	0	1	0		191	1826	185	1615	244		546	266	187	33	6	227	58		0	0	0
268	39	1	35.0526	0	0	1	0	1	21	18	0	0	1	0	0	0	0	0	0	0	0		255	1889	719	1152	33		858	348	446	33	16	290	230		0	0	1
269	41	1	26.8507	0	0	1	0	0	23	18	0	0	0	0	0	0	0	0	0	1	0		223	1849	731	1048	117		911	610	286	35	34	160	69		0	0	0
270	52	0	27.0998	0	0	0	0	0	6	46	0	0	0	0	0	0	0	0	1	0	0		78	1848	734	1198	24		593	303	168	85	6	139	176		1	0	0
271	37	0	24.4594	1	1	0	0	0	10	27	0	0	0	1	0	0	0	0	0	0	0		308	1588	522	1012	182		850	502	258	25	8	168	344		1	0	0
272	52	0	24.7972	0	0	0	0	0	34	18	0	0	0	0	0	0	0	0	0	1	0		632	2387	670	1773	62		1047	779	94	18	16	100	44		1	1	0
273	41	0	29.2363	1	1	0	0	0	23	18	1	0	0	0	0	0	0	0	0	0	0		239	2210	588	1672	117		997	553	265	30	28	229	129		1	0	0
274	48	1	28.5886	0	0	0	0	1	12	36	1	0	0	0	0	0	0	0	0	0	0		124	1645	435	1184	114		508	264	162	38	26	307	150		1	0	0
275	21	0	34.4978	0	0	0	0	0	3	18	0	0	0	0	0	0	1	0	0	0	0		159	1617	609	921	14		770	408	360	56	27	230	135		1	0	0
276	34	0	30.5503	0	0	0	1	0	1	33	0	0	0	0	0	0	0	1	0	0	0		195	905	311	545	174		797	328	283	27	13	58	139		0	0	0
277	41	0	36.4395	0	0	0	0	0	23	18	0	0	0	1	0	0	0	0	0	0	0		608	1378	530	833	395		749	418	170	15	11	277	41		1	0	0
278	56	0	26.153	0	0	0	0	0	2	54	0	0	0	0	0	0	0	0	0	1	0		93	704	310	334	125		650	279	338	24	15	139	106		0	1	0
279	55	0	45.3426	0	0	0	0	0	39	16	0	0	0	1	0	0	0	0	0	0	0		412	1481	111	1367	200		686	422	179	25	15	185	157		1	0	0
280	48	0	36.133	0	0	0	0	0	30	18	0	0	0	0	0	0	0	0	0	1	0		258	1550	282	1254	144		983	394	410	25	7	347	136		0	0	0
281	60	0	29.4024	0	0	0	0	0	16	44	0	0	0	0	0	0	0	0	0	1	0		239	1562	266	1321	99		690	486	63	12	2	112	116		0	0	1
282	46	0	21.6308	0	0	0	0	0	28	18	0	0	0	0	0	0	0	0	0	1	0		282	1083	242	835	100		1058	554	210	31	7	218	88		0	0	0
283	45	0	25.4991	0	1	1	1	0	3	42	0	0	0	0	0	0	1	0	0	0	0		61	1591	284	1339	122		734	450	278	23	91	214	84		0	1	0
284	45	0	21.4644	0	0	0	0	0	27	18	0	0	0	1	0	0	0	0	0	0	0		266	1191	469	574	171		757	398	213	42	9	198	151		0	0	0
285	47	0	25.4991	0	0	0	1	0	24	23	0	0	0	0	0	0	0	0	0	1	0		273	1678	767	1117	130		826	425	100	23	4	141	95		0	0	1
286	33	1	28.9808	1	0	1	1	0	15	18	0	0	0	0	0	0	0	0	0	1	0		285	1704	497	1145	242		880	384	469	27	39	95	89		0	0	0
287	28	0	24.6891	0	0	1	1	0	3	25	0	0	0	1	0	0	0	0	0	0	0		274	833	319	464	118		549	292	179	31	3	119	110		0	0	0
288	43	0	25.2495	1	0	1	1	1	1	42	0	0	0	0	0	0	0	0	1	0	0		57	300	90	168	31		595	336	180	23	3	138	120		0	0	0
289	53	0	18.4794	0	0	0	0	0	3	50	0	0	0	1	0	0	0	0	0	0	0		202	987	172	807	105		484	328	122	7	12	71	97		1	0	0
290	51	0	29.9792	1	0	0	0	0	33	18	0	0	0	0	0	0	0	0	1	0	0		286	1968	380	1607	325		534	358	80	12	6	86	48		0	0	1
291	44	0	19.0198	1	0	1	0	0	24	20	0	0	0	0	0	0	0	0	1	0	0		358	2033	395	1555	155		1390	609	634	20	12	182	255		0	0	0
292	62	0	25.8456	1	0	0	0	0	20	42	0	0	0	0	0	0	0	0	0	1	0		140	1990	1028	1173	230		690	279	350	81	6	42	74		0	0	0
293	56	0	43.5943	1	0	0	0	0	38	18	0	0	0	0	0	0	0	0	1	0	0		224	1740	427	1298	196		513	282	192	45	28	175	92		0	0	0
294	60	0	19.2706	1	0	0	0	0	2	58	0	0	0	0	0	0	0	0	0	1	0		98	737	407	350	47		1751	287	198	33	12	373	145		0	0	0
295	42	0	35.8809	1	0	0	0	0	7	35	0	0	0	0	0	0	0	0	1	0	0		585	2655	507	2020	116		868	615	75	33	2	89	114		0	0	0
296	56	0	26.2897	0	0	0	0	1	1	55	0	0	1	0	0	0	0	0	0	0	0		856	2980	545	2455	262		754	586	174	25	16	230	46		0	0	0
297	31	0	25.2378	0	1	0	0	0	13	18	0	0	0	0	0	0	0	0	1	0	0		369	2041	1074	926	127		871	454	272	34	12	112	105		0	1	1
298	39	0	17.5063	0	0	0	0	0	2	37	0	0	1	0	0	0	0	0	0	0	0		631	2907	870	1987	160		449	316	17	106	0	86	76		1	0	0
299	71	0	27.1217	0	0	0	0	0	1	70	0	0	0	1	0	0	0	0	0	0	0		178	1654	706	826	92		1046	536	355	27	9	155	260		0	0	0
300	56	0	36.0318	0	0	1	0	0	16	40	0	0	0	1	0	0	0	0	0	0	0		88	1015	408	570	77		1039	577	370	22	4	237	48		0	0	0
